# Supplementary material for: Screening and verification of antiviral compounds against HSV-1 using a method based on a plaque inhibition assay
Source: BMC Infect Dis. 2023 Dec 19;23:890. doi: 10.1186/s12879-023-08843-3 (PMC10731695; doi:10.1186/s12879-023-08843-3)
Supplement: Supplementary file 1 — Supplementary Material 1 [file 12879_2023_8843_MOESM1_ESM.xlsx]

## Sheet: Sheet1
		Table S1. Compound Library containing 2080 small molecules
		These catalogue numbers can be found in the website www.selleck.cn.
		SN	Catalog Number	Compound Name		SN	Catalog Number	Compound Name		SN	Catalog Number	Compound Name
		1	S1003	Linifanib (ABT-869)		1001	S3095	Itaconic acid		2001	S3878	Bavachinin
		2	S1012	BMS-536924		1002	S3097	5,6-Dimethylbenzimidazole		2002	S3879	kaempferide
		3	S1032	Motesanib Diphosphate (AMG-706)		1003	S3098	N-Acetylglycine		2003	S3910	4',7-Dimethoxyisoflavone
		4	S1038	PI-103		1004	S3099	δ-Valerolactone		2004	S3918	4',7-Dimethoxy-5-Hydroxyflavone
		5	S1041	STF-62247		1005	S3107	D-Pyroglutamic acid		2005	S3929	Liquiritigenin
		6	S1052	Elesclomol (STA-4783)		1006	S3108	2,5-Dimethylpyrazine		2006	S3932	Astilbin
		7	S1087	Iniparib (BSI-201)		1007	S3109	N-Acetyl-L-leucine		2007	S3941	Pinocembrin
		8	S1089	Refametinib (RDEA119, Bay 86-9766)		1008	S3123	3-Methyl-2-buten-1-ol		2008	S4743	Wogonin
		9	S1090	Abexinostat (PCI-24781)		1009	S3125	N-Formylglycine		2009	S4937	4'-Hydroxychalcone
		10	S1093	GSK1904529A		1010	S3126	Sodium 2-hydroxybutanoate		2010	S5318	Acacetin
		11	S1094	PF-04217903		1011	S3127	2,4-Dihydroxypyrimidine-5-carboxylic acid		2011	S5380	7-Hydroxyflavone
		12	S1095	Dacinostat (LAQ824)		1012	S3128	N-Acetyl-D-galactosamine		2012	S5469	Bavachin
		13	S1100	MLN8054		1013	S3131	L-(-)-Glucose		2013	S5529	Galangin
		14	S1103	ZM 447439		1014	S3135	2-Amino-1-phenylethanol		2014	S8132	Deguelin
		15	S1104	GDC-0879		1015	S3145	Pimelic acid		2015	S8319	7,8-Dihydroxyflavone
		16	S1107	Danusertib (PHA-739358)		1016	S3157	3-Hydroxybenzaldehyde		2016	S9018	Luteoloside
		17	S1110	Varespladib (LY315920)		1017	S3159	Citraconic acid		2017	S9035	Isovitexin
		18	S1113	GSK690693		1018	S3169	2'-Deoxyuridine 5'-monophosphate disodium salt		2018	S9038	Calycosin
		19	S1122	Mocetinostat (MGCD0103)		1019	S3248	2'-Deoxyadenosine 5'-monophosphate		2019	S9054	Pectolinarin
		20	S1132	INO-1001 (3-Aminobenzamide)		1020	S3268	2'-Deoxycytidine 5'-monophosphate		2020	S9059	4'-O-Glucosylvitexin
		21	S1134	AT9283		1021	S3310	D-(+)-Galacturonic acid monohydrate		2021	S9070	Isoxanthohumol
		22	S1141	Tanespimycin (17-AAG)		1022	S3312	Diethyl phosphate		2022	S9076	Typhaneoside
		23	S1142	Alvespimycin (17-DMAG) HCl		1023	S3313	Nudifloric Acid		2023	S9080	Anhydroicaritin
		24	S1147	Barasertib (AZD1152-HQPA)		1024	S3315	6-Hydroxyindole		2024	S9084	Rhoifolin
		25	S1177	PD98059		1025	S3316	5-Hydroxy-1-tetralone		2025	S9088	Calycosin-7-O-beta-D-glucoside
		26	S1201	Dimesna		1026	S3317	cis-3-Hexenyl hexanoate		2026	S9096	ligustroflavone
		27	S1230	Flavopiridol (Alvocidib)		1027	S3318	N-Acetyl-L-arginine dihydrate		2027	S9099	Orientin
		28	S1290	Celastrol		1028	S3319	Levoglucosan		2028	S9107	Glycitein
		29	S1292	Chelerythrine Chloride		1029	S3320	(R)-3-Hydroxybutanoic acid		2029	S9112	Kaempferitrin
		30	S1297	Epothilone A		1030	S3321	N-Methylnicotinamide		2030	S9113	Ononin
		31	S1343	Ginkgolide B		1031	S3322	Nicotinuric acid		2031	S9115	Wogonoside
		32	S1802	AICAR (Acadesine)		1032	S3323	2-Hydroxycaproic acid		2032	S9120	Scutellarein
		33	S2026	Ginkgolide A		1033	S3324	Sodium 2-(1H-indol-3-yl)acetate		2033	S9121	Irigenin
		34	S2074	Mecarbinate		1034	S3325	L-Cysteic acid monohydrate		2034	S9122	Tectorigenin
		35	S2200	Raf265 derivative		1035	S3328	N-Formyl-L-methionine		2035	S9125	Apigetrin
		36	S2254	4-Demethylepipodophyllotoxin(NSC-122819,VM-26)		1036	S3329	(L)-Dehydroascorbic acid		2036	S9134	Spinosin
		37	S2259	Aloe-emodin		1037	S3330	Maleamic acid		2037	S9139	5-Methyl-7-methoxyisoflavone
		38	S2305	Grape Seed Extract		1038	S3333	(2R,3R)-(-)-2,3-Butanediol		2038	S9165	Poncirin
		39	S2400	Rheic Acid		1039	S3334	Glycolaldehyde dimer		2039	S9170	Engeletin
		40	S2408	Cephalomannine		1040	S3336	Heptadecanoic acid		2040	S9189	Oroxin A
		41	S2409	10-Deacetylbaccatin-III		1041	S3337	L-Histidinol dihydrochloride		2041	S9190	Oroxin B
		42	S2412	Genipin		1042	S3338	D-(-)-Lyxose		2042	S9204	Oroxylin A
		43	S2413	Geniposidic acid		1043	S3339	3-(2-Hydroxyphenyl)propionic acid		2043	S9205	Hydroxygenkwanin
		44	S2417	20-Hydroxyecdysone		1044	S3342	Petroselinic acid		2044	S9211	Eriocitrin
		45	S2448	Gambogic Acid		1045	S3343	Methyl β-D-Galactopyranoside		2045	S9217	Complanatuside
		46	S2449	Forskolin		1046	S3344	Serotonin creatinine sulfate monohydrate		2046	S9230	Vaccarin
		47	S2526	Alizarin		1047	S3347	3-Methylglutaric acid		2047	S9234	Schaftoside
		48	S2531	Asaraldehyde		1048	S3348	O-Acetyl-L-serine hydrochloride		2048	S9235	Didymin
		49	S2545	Scopine		1049	S3352	Tricosanoic acid		2049	S9242	Narirutin
		50	S2679	Flavopiridol HCl		1050	S3353	Lithium acetoacetate		2050	S9250	Isosilybin
		51	S2713	Geldanamycin		1051	S3355	3-Hydroxyanthranilic acid		2051	S9256	Isobavachin
		52	S2767	3-Methyladenine (3-MA)		1052	S3356	Phosphonoacetic acid		2052	S9267	Epimedin A
		53	S2775	Nocodazole		1053	S3357	Elaidic acid		2053	S9268	Epmedin B
		54	S2828	JNJ-1661010		1054	S3358	4-Acetamidobutyric acid		2054	S9269	Epmedin C
		55	S3026	Piceatannol		1055	S3361	(3-Carboxypropyl)trimethylammonium chloride		2055	S9286	Neobavaisoflavone
		56	S3032	Bindarit		1056	S3362	D-Gulonic acid γ-lactone		2056	S9287	Genkwanin
		57	S3603	Betulinic acid		1057	S3363	DL-Mandelic acid		2057	S9289	Astragalin
		58	S3608	Demethylzeylasteral (T-96)		1058	S3364	3-Hydroxyphenylacetic acid		2058	S9290	Linarin
		59	S3610	Cordycepin		1059	S3365	(S)-(-)-1-Phenylethanol		2059	S9298	Corylin
		60	S3613	Scoparone		1060	S3366	Monoethyl malonic acid		2060	S9312	Cyanidin-3-O-glucoside chloride
		61	S3617	(20S)-Protopanaxatriol		1061	S3370	3-Methoxytyramine hydrochloride		2061	S9378	4',5-Dihydroxyflavone
		62	S3624	Quinolinic acid		1062	S6360	2-Hydroxypyridine		2062	S9387	Maackiain
		63	S3626	Sesamol		1063	S6361	3-Amino-4-hydroxybenzoic acid		2063	S9417	Homoplantaginin
		64	S3629	Syringic acid		1064	S6362	N-Acetyl-L-phenylalanine		2064	S9421	Demethylnobiletin
		65	S3630	Methyl Vanillate		1065	S6363	3-Hydroxybenzyl alcohol		2065	S9423	Narcissoside
		66	S3634	6-Hydroxyflavone (6-HF)		1066	S6364	1-Hydroxy-2-naphthoic acid		2066	S9428	Brazilin
		67	S3651	4-Amino-5-imidazolecarboxamide		1067	S6366	Quinaldic acid		2067	S9438	Isosakuranetin
		68	S3652	3-Nitropropionic acid		1068	S6924	D-Luciferin sodium salt		2068	S9479	Complanatoside A
		69	S3653	Spermidine trihydrochloride		1069	S6957	β-Elemene		2069	S2292	Diosmin
		70	S3661	2-Methoxy-1,4-naphthoquinone		1070	S7868	S-Adenosyl-L-homocysteine (SAH)		2070	S9246	Tiliroside
		71	S3683	Methylmalonate		1071	S8870	Epibrassinolide		2071	S3028	Geneticin (G418 Sulfate)
		72	S3686	Thioisonicotinamide		1072	S9029	Prim-o-glucosylcimifugin		2072	S3649	Ceftazidime
		73	S3691	4-Chloro-2-hydroxybenzoic acid, 4-chloro salicylic acid		1073	S9030	Tenacissoside I		2073	S4158	Ceftriaxone Sodium Trihydrate
		74	S3699	2,3-Butanedione-2-monoxime		1074	S9037	Tenacissoside H		2074	S4215	Ribostamycin Sulfate
		75	S3712	Tulathromycin A		1075	S9074	Buddlejasaponin IVb		2075	S4254	Apramycin Sulfate
		76	S3757	2'-Deoxyinosine		1076	S9104	Maltopentaose		2076	S4592	Captisol (SBE-β-CD)
		77	S3760	Stachydrine hydrochloride		1077	S9128	Isoacteoside		2077	S5031	Sulfaquinoxaline sodium
		78	S3762	Methylnonylketone		1078	S9156	Chonglou Saponin VII		2078	S5131	Homotaurine
		79	S3764	Isoferulic Acid		1079	S9157	Neoandrographolide		2079	S5267	Nylidrin Hydrochloride
		80	S3765	Picroside II		1080	S9161	Ziyuglycoside II		2080	S5384	UTP, Trisodium Salt
		81	S3771	Stachydrine		1081	S9175	Macranthoidin A
		82	S3777	Gentiopicroside		1082	S9187	Phillygenin
		83	S3778	Patchouli alcohol		1083	S9198	Obtusifolin
		84	S3780	Secoisolariciresinol diglucoside		1084	S9203	Notopterol
		85	S3782	Neomangiferin		1085	S9208	Ginsenoside Rb3
		86	S3784	Obacunone		1086	S9210	Ginsenoside Rk1
		87	S3787	Picroside I		1087	S9214	Jujuboside B
		88	S3789	Tiglic acid		1088	S9216	Esculentoside A
		89	S3790	Methyl gallate		1089	S9232	Crocin II
		90	S3792	Guggulsterone E&Z		1090	S9237	Berberrubine
		91	S3795	Phloretic acid		1091	S9244	8-O-acetyl shanzhiside methyl ester
		92	S3796	Rebaudioside A		1092	S9247	Isoliensinine
		93	S3800	Lycorine hydrochloride		1093	S9262	Raddeanin A
		94	S3803	Angelic acid		1094	S9264	Decursin
		95	S3804	Alpha-Mangostin		1095	S9266	Ginsenoside Rc
		96	S3806	Angelic anhydride		1096	S9271	Pulchinenoside A
		97	S3808	Mangiferin		1097	S9273	Timosaponin BII
		98	S3812	Monocrotaline		1098	S9278	Saikosaponin C
		99	S3813	Bakuchiol		1099	S9296	Fraxin
		100	S3814	Tubeimoside I		1100	S9300	Methylprotodioscin
		101	S3815	Mogroside V		1101	S9304	Platycodin D
		102	S3816	Dehydroevodiamine		1102	S9306	Corynoxeine
		103	S3819	Decursinol angelate		1103	S9316	Polyphyllin II
		104	S3820	Dehydroevodiamine hydrochloride		1104	S9334	2-Pentylfuran
		105	S3822	Schisandrin A		1105	S9386	Polygalacic acid
		106	S3823	Schizandrol A		1106	S9389	Phorbol
		107	S3826	Hydroxytyrosol		1107	S9396	Geraniin
		108	S3827	Royal jelly acid		1108	S9433	Tubeimoside II
		109	S3828	Orcinol glucoside		1109	S9444	Tomatine
		110	S3829	Isoalantolactone		1110	S9450	1-Undecanol
		111	S3830	Protodioscin		1111	S9513	Senkyunolide A
		112	S3832	Euphorbiasteroid		1112	S9700	Tapinarof
		113	S3834	Astaxanthin		1113	S9709	Muramyl dipeptide
		114	S3836	6-Gingerol		1114	S0235	Lavendustin B
		115	S3837	Echinocystic acid		1115	S2995	4-Hydroxyphenylpyruvic acid
		116	S3838	Carnosic acid		1116	S3168	cis-Resveratrol
		117	S3839	1-Deoxynojirimycin		1117	S3569	Spermidine
		118	S3841	Eleutheroside B		1118	S5978	Gallein
		119	S3844	Rosavin		1119	S5979	2',3'-Dideoxyadenosine
		120	S3848	Hydroxytyrosol Acetate		1120	S1019	Canertinib (CI-1033)
		121	S3853	Perillyl alcohol		1121	S1327	Ellagic acid
		122	S3855	Ethyl ferulate		1122	S2395	Rheochrysidin
		123	S3857	4-Hydroxybenzyl alcohol		1123	S3614	Lupeol
		124	S3859	Vanillyl Alcohol		1124	S5116	Bilibubin
		125	S3860	Allicin		1125	S5123	Dihydrocholesterol
		126	S3862	Gallic acid trimethyl ether		1126	S5170	Coumarin 6
		127	S3863	Methyl EudesMate		1127	S5249	Coptisine chloride
		128	S3864	Dulcitol		1128	S5516	Ellagic Acid hydrate
		129	S3865	Taurochenodeoxycholic acid		1129	S5577	6-Biopterin
		130	S3867	(E)-Cardamoni		1130	S9011	Hederacoside D
		131	S3869	Methyl protocatechuate		1131	S9016	Dipsacoside B
		132	S3871	Muscone		1132	S9067	Pseudoprotodioscin
		133	S3873	Methyl 4-hydroxycinnamate		1133	S9079	Ginsenoside Rb2
		134	S3874	Curcumenol		1134	S9081	Anemoside B4
		135	S3880	Schisantherin A		1135	S9209	Tritetradecanoin
		136	S3882	Brassinolide		1136	S9257	Acetylshikonin
		137	S3884	Jatrorrhizine		1137	S9551	Uvaol
		138	S3886	Quinic acid		1138	S9430	Tomatidine
		139	S3888	3,4',5-Trimethoxy-trans-stilbene		1139	S3206	5a-Pregnane-3,20-dione
		140	S3890	Leonurine		1140	S3299	Demethyleneberberine
		141	S3894	Cycloastragenol		1141	S3304	Stylopine (Trahydocoptisine)
		142	S3896	(1R,2R)-trans-N-Boc-1,2-cyclohexanediamine		1142	S6345	3-Nitro-L-tyrosine
		143	S3897	(-)-Arctigenin		1143	S5828	L-Abrine
		144	S3900	Betulonic acid		1144	S1022	Ridaforolimus (Deforolimus, MK-8669)
		145	S3902	Ursonic acid		1145	S1026	Imatinib Mesylate (STI571)
		146	S3903	Lycorine		1146	S1130	YM155 (Sepantronium Bromide)
		147	S3904	Isoimperatorin		1147	S1183	Danoprevir (ITMN-191)
		148	S3905	Iso-Steviol		1148	S1206	Bisoprolol fumarate
		149	S3906	Astragalus polyphenols		1149	S1223	Epirubicin HCl
		150	S3908	4'-Demethylpodophyllotoxin		1150	S1231	Topotecan HCl
		151	S3911	Veratramine		1151	S1233	2-Methoxyestradiol (2-MeOE2)
		152	S3912	Cephalotaxine		1152	S1271	Acarbose
		153	S3915	Gracillin		1153	S1291	Cetirizine DiHCl
		154	S3916	Macranthoidin B		1154	S1319	Costunolide
		155	S3917	Tetrahydrocurcumin		1155	S1359	Losartan Potassium (DuP 753)
		156	S3920	7β-Hydroxylathyrol		1156	S1362	Rigosertib (ON-01910)
		157	S3922	(-)-epigallocatechin		1157	S1373	Daptomycin
		158	S3928	Baccatin Ⅲ		1158	S1393	Pirarubicin
		159	S3931	Ginsenoside Rd		1159	S1397	Rocuronium Bromide
		160	S3933	10-deacetyl-paclitaxel		1160	S1403	Tigecycline
		161	S3934	Acetyl Resveratrol		1161	S1409	Alfuzosin HCl
		162	S3937	Pterostilbene		1162	S1415	Clopidogrel
		163	S3938	Bisdemethoxycurcumin (BDMC)		1163	S1425	Ranolazine 2HCl
		164	S3939	4'-Methoxyresveratrol		1164	S1432	Sumatriptan Succinate
		165	S3940	3'-Hydroxypterostilbene		1165	S1435	Tamsulosin
		166	S3942	Cardamonin		1166	S1436	Tianeptine sodium
		167	S3947	Hydroumbellic acid		1167	S1453	Tipifarnib
		168	S3949	N-Sulfo-glucosamine sodium salt		1168	S1458	VX-745
		169	S3952	3,4-Dihydroxybenzaldehyde		1169	S1466	Calcitriol
		170	S3958	3,5-Diiodotyrosine Dihydrate		1170	S1472	Safinamide Mesylate
		171	S3960	Higenamine hydrochloride		1171	S1485	HMN-214
		172	S3961	Homoveratrumic acid		1172	S1673	Aminophylline
		173	S3962	Dihydroactinidiolide		1173	S1683	Ipratropium Bromide
		174	S3976	Acetylvanillin		1174	S1775	Thiotepa
		175	S3978	5-Phenyl-2,4-pentadienoic acid		1175	S1801	Ranitidine Hydrochloride
		176	S3981	Sinapinic Acid		1176	S1816	Chlorpheniramine Maleate
		177	S3988	Theophylline-7-acetic acid		1177	S1827	Betaxolol HCl
		178	S3990	Trans-Anethole		1178	S1856	Metoprolol Tartrate
		179	S3991	Ketoisophorone		1179	S1858	Dienestrol
		180	S3993	Ethyl Vanillate		1180	S1865	Diltiazem HCl
		181	S3994	Methyl Cholate		1181	S1876	Valaciclovir HCl
		182	S3999	α-santonin		1182	S1880	Roxatidine Acetate HCl
		183	S4116	Isovaleramide		1183	S2015	Suplatast Tosylate
		184	S4132	Deoxyarbutin		1184	S2025	Urapidil HCl
		185	S4194	Azaguanine-8		1185	S2038	Phentolamine Mesylate
		186	S4198	Aminothiazole		1186	S2053	Cytidine
		187	S4232	Nithiamide		1187	S2071	Prulifloxacin (NM441, AF 3013)
		188	S4315	Clinafoxacin HCl		1188	S2082	Adiphenine HCl
		189	S4333	Mepiroxol		1189	S2083	Procaterol HCl
		190	S4412	DL-Mevalonic Acid Lactone		1190	S2086	Ivabradine HCl
		191	S4511	6-Benzylaminopurine		1191	S2087	Rivastigmine Tartrate
		192	S4708	Palmitoylethanolamide		1192	S2108	Flunixin Meglumin
		193	S4715	Benzamide		1193	S2118	Ibutilide Fumarate
		194	S4719	Kynurenic acid		1194	S2120	Arbidol HCl
		195	S4728	3,3'-Diindolylmethane		1195	S2130	Atropine sulfate monohydrate
		196	S4738	Arctiin		1196	S2199	Aliskiren Hemifumarate
		197	S4739	Oxyresveratrol		1197	S2233	Esomeprazole sodium
		198	S4742	Rebaudioside C		1198	S2240	Fesoterodine Fumarate
		199	S4746	(20S)-Protopanaxadiol		1199	S2256	4-Methylumbelliferone (4-MU)
		200	S4747	Jervine		1200	S2258	Esculin
		201	S4758	Crocin		1201	S2260	Amygdalin
		202	S4761	Thymoquinone		1202	S2261	Andrographolide
		203	S4762	2,4-Dihydroxyacetophenone		1203	S2263	Arbutin
		204	S4763	4-Hydroxychalcone		1204	S2270	Bergenin
		205	S4764	Melezitose		1205	S2277	Caffeic Acid
		206	S4765	Syringaldehyde		1206	S2280	Chlorogenic Acid
		207	S4766	Gibberellic acid		1207	S2282	Cinchonidine
		208	S4767	7-Hydroxy-3,4-dihydrocarbostyril		1208	S2283	Cinchonine(LA40221)
		209	S4771	β-thujaplicin		1209	S2284	Colchicine
		210	S4773	Adrenosterone		1210	S2295	Emodin
		211	S4774	Xanthurenic Acid		1211	S2300	Ferulic Acid
		212	S4775	Cortodoxone		1212	S2302	Glycyrrhizin (Glycyrrhizic Acid)
		213	S4777	Plumbagin		1213	S2304	Gramine
		214	S4778	o-Veratraldehyde		1214	S2310	Honokiol
		215	S4780	7-Methoxy-4-methylcoumarin		1215	S2311	Hyodeoxycholic acid (HDCA)
		216	S4781	Xanthoxyline		1216	S2316	Kinetin
		217	S4782	5-methoxyflavone		1217	S2317	L-(+)-Rhamnose Monohydrate
		218	S4784	Phloracetophenone		1218	S2318	Lappaconitine
		219	S4785	Nicotinamide N-oxide		1219	S2321	Magnolol
		220	S4787	Methyl syringate		1220	S2329	Naringin
		221	S4788	L-α-Phosphatidylcholine		1221	S2334	Oleanolic Acid
		222	S4789	5-Acetylsalicylic acid		1222	S2337	Osthole
		223	S4790	3-Hydroxyflavone		1223	S2338	Oxymatrine
		224	S4793	Cedryl acetate		1224	S2339	Paeonol
		225	S4799	Indole-3-acetic acid		1225	S2341	(-)-Parthenolide
		226	S4801	6-Chloropurine		1226	S2348	Rotenone (Barbasco)
		227	S4802	6-Methylcoumarin		1227	S2351	Salicin
		228	S4804	1-Naphthyl acetate		1228	S2354	Sclareol
		229	S4805	Carboxine		1229	S2358	Silymarin
		230	S4806	Potassium 1-Naphthaleneacetate		1230	S2359	Sinomenine
		231	S4807	Uracil 1-β-D-arabinofuranoside		1231	S2362	Synephrine
		232	S4809	3-Indolepropionic acid		1232	S2364	Tanshinone I
		233	S4858	Tryptophol		1233	S2365	Tanshinone IIA
		234	S4861	Oxindole		1234	S2370	Ursolic Acid
		235	S4863	4-Hydroxyphenylacetic acid		1235	S2375	Aloin
		236	S4864	2-Furoic acid		1236	S2378	Butylscopolamine Bromide
		237	S4873	Dicyclanil		1237	S2383	Gastrodin
		238	S4882	Resorantel		1238	S2386	Indirubin
		239	S4884	Trans-Zeatin		1239	S2389	Naringin Dihydrochalcone
		240	S4892	Phenibut		1240	S2390	Polydatin
		241	S4894	D-Glucurone		1241	S2396	Salidroside
		242	S4897	Nortropine Hydrochloride		1242	S2397	Palmatine chloride
		243	S4908	SN-38		1243	S2401	Sodium Danshensu
		244	S4927	Cyclen		1244	S2410	Paeoniflorin
		245	S4936	Antiarol		1245	S2411	Geniposide
		246	S4938	Cedrol		1246	S2423	(S)-10-Hydroxycamptothecin
		247	S4942	4-Hydroxy-3,5-dimethoxybenzyl alcohol		1247	S2437	Rotundine
		248	S4943	Isovanillin		1248	S2438	Synephrine HCl
		249	S4946	2,3-Dihydroxybenzoic acid		1249	S2439	Guanosine
		250	S4955	Acetosyringone		1250	S2450	Equol
		251	S4959	Skatole		1251	S2456	Chlorpromazine HCl
		252	S4960	Jasmone		1252	S2457	Clindamycin HCl
		253	S4961	3,4,5-Trimethoxycinnamic acid		1253	S2468	Fenbendazole
		254	S4963	Purpurin		1254	S2471	Gallamine Triethiodide
		255	S4965	Helecin		1255	S2479	Lincomycin HCl
		256	S4966	4-Methylesculetin		1256	S2485	Mitoxantrone 2HCl
		257	S4970	Nerol		1257	S2492	Novobiocin Sodium
		258	S4981	Cyclogalegenol		1258	S2497	Pancuronium dibromide
		259	S4982	2,2':5',2''-Terthiophene		1259	S2554	Daphnetin
		260	S4984	2,2'-Cyclouridine		1260	S2604	Dehydroepiandrosterone (DHEA)
		261	S4985	Dimetghyl 4-Hydroxyisophthalate		1261	S2609	Inulin
		262	S4989	AOA hemihydrochloride		1262	S2762	Alectinib (CH5424802)
		263	S4990	TBHQ		1263	S2765	MK-2048
		264	S4992	Nanofin		1264	S2809	MPEP
		265	S4995	Nicotinic acid N-oxide		1265	S2832	Epiandrosterone
		266	S4997	4-Butylresorcinol		1266	S2840	Apalutamide?(ARN-509)
		267	S4998	2-Aminobenzenesulfonamide		1267	S2884	Acesulfame Potassium
		268	S5045	Nomilin		1268	S2903	Lumiracoxib
		269	S5089	4-Isopropylbenzaldehyde		1269	S3071	Vanillin
		270	S5090	4-Isopropylbenzyl Alcohol		1270	S3100	2-Thiouracil
		271	S5094	Maduramycin Ammonium		1271	S3179	Carbenicillin disodium
		272	S5101	Tabersonine hydrochloride		1272	S3202	Catharanthine
		273	S5104	Tea polyphenol		1273	S3604	Triptolide (PG490)
		274	S5110	Safflower Yellow		1274	S3605	Borneol
		275	S5111	7-Ethylcamptothecin		1275	S3606	Fangchinoline
		276	S5120	Elemicin		1276	S3609	Berbamine (dihydrochloride)
		277	S5122	Abietic Acid		1277	S3611	(+)-Fangchinoline
		278	S5127	Spiculisporic Acid		1278	S3612	Rosmarinic acid
		279	S5128	Orsellinic acid ethyl ester		1279	S3615	Dehydrocostus Lactone
		280	S5133	Sodium erythorbate		1280	S3616	Asiaticoside
		281	S5135	Hydroferulic acid		1281	S3618	Acetylspiramycin (ASPM)
		282	S5139	Methyl Dihydrojasmonate		1282	S3622	Diammonium Glycyrrhizinate
		283	S5142	D-(+)-Melezitose		1283	S3625	Tyramine
		284	S5144	Neferine		1284	S3641	Osalmid
		285	S5146	3-Methylpyrazole		1285	S3643	Amitraz
		286	S5147	1,3,5-Trimethylpyrazole		1286	S3644	Sulfamonomethoxine
		287	S5148	2-Methylenebutyrolactone		1287	S3645	Kitasamycin
		288	S5151	Gypenoside		1288	S3654	Tauroursodeoxycholic Acid (TUDCA)
		289	S5153	Tetrahydroberberine		1289	S3656	Piribedil
		290	S5154	Tetrahydropiperine		1290	S3657	Promestriene
		291	S5156	4-Methoxysalicylaldehyde		1291	S3666	Ilaprazole
		292	S5158	alpha-Naphthoflavone		1292	S3668	Thymopentin
		293	S5160	4-Methoxysalicylic acid		1293	S3670	Cefsulodin sodium
		294	S5162	Isovanillic acid		1294	S3674	Levamlodipine
		295	S5165	Solvent Red 23		1295	S3675	Umbelliferone
		296	S5166	Benzoyleneurea		1296	S3677	Cinnamic acid
		297	S5168	Anthraquinone		1297	S3685	4-Biphenylacetic acid
		298	S5169	2,6-Dihydroxyanthraquinone		1298	S3689	Ethidium bromide
		299	S5171	Atrazine		1299	S3692	N-Ethylmaleimide (NEM)
		300	S5173	2'-Hydroxy-4'-methylacetophenone		1300	S3703	Phenethyl alcohol
		301	S5175	(-)-Ambroxide		1301	S3704	4-Methylbenzylidene camphor
		302	S5178	4-Hydroxy-2,5-dimethyl-3(2H)furanone		1302	S3705	Chlorobutanol
		303	S5201	Acetylisovaleryltylosin Tartrate		1303	S3707	Ethopabate
		304	S5236	β-Estradiol 17-Acetate		1304	S3708	Sulfachloropyridazine
		305	S5237	Dihydroartemisinic acid		1305	S3743	Oxiglutatione
		306	S5265	TBB		1306	S3754	4-Hydroxybenzoic acid
		307	S5268	Solithromycin		1307	S3758	Sinomenine hydrochloride
		308	S5269	J147		1308	S3761	Eucalyptol
		309	S5274	GS967		1309	S3763	Cinnamaldehyde
		310	S5277	INCB032304		1310	S3766	Tanshinone IIA sulfonate (sodium)
		311	S5294	Cephalotin acid		1311	S3768	Nicotine
		312	S5303	N-Acetyl-DL-phenylalanine		1312	S3769	Palmatine
		313	S5306	Forchlorfenuron (KT-30, CPPU)		1313	S3772	5-Hydroxymethylfurfural
		314	S5307	PSI-6206 (RO-2433, GS-331007)		1314	S3773	Tyrosol
		315	S5312	Urolithin A		1315	S3775	Ligustrazine hydrochloride
		316	S5319	AWD 131-138		1316	S3779	cis-Anethole
		317	S5332	Cefquinome sulfate		1317	S3781	Ginkgolide C
		318	S5335	Corey Lactone Diol		1318	S3783	Echinacoside
		319	S5337	Rauwolscine hydrochloride		1319	S3785	Notoginsenoside R1
		320	S5342	Dihydrojasmone		1320	S3788	Carvacrol
		321	S5346	2-Phenylethylamine hydrochloride		1321	S3791	Succinic acid
		322	S5347	2-Phenylethylamine		1322	S3794	Palmitic acid
		323	S5348	Pherocon (4-(4-Acetoxyphenyl)-2-butanone)		1323	S3802	Trigonelline Hydrochloride
		324	S5349	Ethyl chrysanthemumate		1324	S3807	Dehydroandrographolide
		325	S5364	DY131		1325	S3809	Imperatorin
		326	S5370	10-Hydroxydecanoic acid		1326	S3811	Ginsenoside Re
		327	S5373	Pseudolaric Acid B		1327	S3817	Harmine hydrochloride
		328	S5375	γ-Decalactone		1328	S3835	Loganin
		329	S5376	Decyl aldehyde		1329	S3843	Madecassoside
		330	S5379	Fenchyl Alcohol		1330	S3847	Panaxatriol
		331	S5381	Behenic Acid		1331	S3849	D-Galactose
		332	S5383	Erucic acid		1332	S3851	Camphor
		333	S5386	7-Dehydrocholesterol		1333	S3854	Tetrahydropalmatine hydrochloride
		334	S5387	D-Tagatose		1334	S3856	Allantoin
		335	S5391	α-Boswellic acid		1335	S3858	Lawsone
		336	S5394	Tizoxanide		1336	S3866	Galanthamine
		337	S5396	4'-Hydroxypropiophenone		1337	S3868	Harmine
		338	S5409	Chelidamic acid hydrate		1338	S3881	Scopoletin
		339	S5421	Fluoroquinolonic Acid		1339	S3883	Protopine
		340	S5436	2-Hydroxycaprylic acid		1340	S3885	Pyrogallol
		341	S5451	Ferulic acid methyl ester		1341	S3887	L-Rhamnose monohydrate
		342	S5455	Akebia saponin D		1342	S3889	Arteether
		343	S5456	Isobavachalcone		1343	S3892	Isopsoralen
		344	S5461	Cimicifugoside		1344	S3893	Bornyl acetate
		345	S5463	Curcurbitacin IIA		1345	S3895	Sophoridine
		346	S5464	Psoralidin		1346	S3898	Hydroxy Camptothecine
		347	S5465	Morroniside		1347	S3899	Hederagenin
		348	S5467	Asarinin		1348	S3901	Astragaloside IV
		349	S5471	Monotropein		1349	S3909	Catalpol
		350	S5474	Dibenzoyl Thiamine		1350	S3914	α-Hederin
		351	S5503	O-Acetyl-L-carnitine hydrochloride		1351	S3919	Hederacoside C
		352	S5512	Juglone		1352	S3921	Lathyrol
		353	S5548	7-Hydroxy-4-chromone		1353	S3923	Ginsenoside Rg1
		354	S5551	6-Paradol		1354	S3924	Ginsenoside Rb1
		355	S5557	Aklomide		1355	S3925	(-)-Epicatechin gallate
		356	S5570	Arachidic acid		1356	S3926	Forsythin
		357	S5574	Benzoic aldehyde		1357	S3927	Swertiamarin
		358	S5575	2-Benzoxazolinone		1358	S3946	Mesterolone
		359	S5576	Benzyl acetate		1359	S3948	Spermine
		360	S5579	Chelidonic acid		1360	S3950	Maltitol
		361	S5586	3-Hydroxycinnamic acid		1361	S3957	Gamma-Oryzanol
		362	S5595	3-Carene		1362	S3959	(+)-Borneol
		363	S5600	Flavokawain A		1363	S3965	Vanillyl Butyl Ether
		364	S5603	5-Bromocytosine		1364	S3966	Nifuratel
		365	S5610	Indole-3-acetamide		1365	S3967	Flavone
		366	S5615	GW501516		1366	S3969	Veratric acid
		367	S5616	4-Methylcatechol		1367	S3970	Vindoline
		368	S5620	NSI-189		1368	S3971	Fusidine
		369	S5622	Prohydrojasmon		1369	S3972	Lobeline hydrochloride
		370	S5636	Methyl furan-2-carboxylate		1370	S3974	(+)-Catechin hydrate
		371	S5639	3,4-Dihydroxyphenylacetic acid		1371	S3975	Protocatechuic acid
		372	S5640	Ethyl caffeate		1372	S3977	(-)-Borneol
		373	S5642	Homovanillic acid		1373	S3979	Zinc Undecylenate
		374	S5668	Chlorindione		1374	S3982	Batyl alcohol
		375	S5676	Zearalenone		1375	S3983	Caryophyllene oxide
		376	S5678	trans-Zeatin-riboside		1376	S3984	Nordihydroguaiaretic acid (NDGA)
		377	S5684	Lapachol		1377	S3985	Methyl 4-hydroxybenzoate
		378	S5686	Tryptanthrin		1378	S3986	L(+)-Arabinose
		379	S5687	Tropinone		1379	S3987	L-Tryptophan
		380	S5688	Tropolone		1380	S3992	D-(+)-Trehalose dihydrate
		381	S5690	Triacanthine		1381	S3995	Guaiazulene
		382	S5691	Terpinyl Acetate		1382	S3998	(+)-α-Lipoic acid
		383	S5699	Scopolamine N-Oxide HydrobroMide Monohydrate		1383	S4018	Sennoside B
		384	S5731	Glyceryl tridecanoate		1384	S4033	Sennoside A
		385	S5744	Spiramycin I		1385	S4104	Diminazene Aceturate
		386	S5755	Methyl Eugenol		1386	S4143	Pentoxyverine Citrate
		387	S5758	2-Methoxycinnamic acid		1387	S4160	Penicillin G Sodium
		388	S5771	sulforaphane		1388	S4162	Benzethonium Chloride
		389	S5794	Glycochenodeoxycholic acid		1389	S4163	Doxycycline Hyclate
		390	S5819	MRE-269(ACT-333679)		1390	S4173	1-Hexadecanol
		391	S5824	Cinnamyl alcohol		1391	S4179	Mezlocillin Sodium
		392	S5826	Monobutyl phthalate		1392	S4186	Domiphen Bromide
		393	S5829	Monomyristin		1393	S4187	Salicylanilide
		394	S5831	Furfuryl acetate		1394	S4188	Sasapyrine
		395	S5832	Pyrrole-2-carboxylic acid		1395	S4203	Furaltadone HCl
		396	S5833	Methyl Nonadecanoate		1396	S4211	Montelukast Sodium
		397	S5834	p-Coumaric acid ethyl ester		1397	S4214	Sucralose
		398	S5835	3-(4-Hydroxyphenyl)-1-propanol		1398	S4216	Valnemulin HCl
		399	S5838	SDMA		1399	S4222	Piperacillin Sodium
		400	S5839	L-Kynurenine		1400	S4224	Erythritol
		401	S5844	Lobelin sulphate		1401	S4237	Primaquine Diphosphate
		402	S5845	Chalcone		1402	S4239	Bergapten
		403	S5846	Apocarotenal		1403	S4240	Doxylamine Succinate
		404	S5851	4'-Methoxychalcone		1404	S4242	Cetrimonium Bromide (CTAB)
		405	S5853	2'-Hydroxy-2-methoxychalcone		1405	S4247	Prucalopride Succinate
		406	S5907	5-Methyl-2'-deoxycytidine		1406	S4248	Bromfenac Sodium
		407	S5928	Zerumbone		1407	S4255	Quinacrine 2HCl
		408	S6008	p-Hydroxybenzaldehyde		1408	S4256	Buspirone HCl
		409	S6009	1-Phenyl-1,2-propanedione		1409	S4257	Alizapride HCl
		410	S6012	Methyloxalacetic acid diethyl ester		1410	S4263	Efaproxiral Sodium
		411	S6013	3-Methoxyphenylacetic acid		1411	S4265	Nicaraven
		412	S6018	2,3,4-Trihydroxybenzoic acid		1412	S4266	Brimonidine Tartrate
		413	S6022	Cyclohexaneacetic acid		1413	S4269	Vinorelbine Tartrate
		414	S6024	Ethyl acetoacetate		1414	S4277	Bambuterol HCl
		415	S6025	3-Methoxybenzoic acid		1415	S4305	Anisotropine Methylbromide
		416	S6027	D-(−)-Pantolactone		1416	S4307	Auranofin
		417	S6028	α-D-Glucose anhydrous		1417	S4309	Bromocriptine Mesylate
		418	S6029	4-Methyl-n-octanoic Acid		1418	S4317	Clorgyline HCl
		419	S6030	3-(3-Methoxyphenyl)propionic acid		1419	S4322	Disopyramide Phosphate
		420	S6031	2,6-Dihydroxybenzoic acid		1420	S4331	Meclocycline Sulfosalicylate
		421	S6032	2-Aminobenzenesulfonic acid		1421	S4332	Medrysone
		422	S6037	Methyl p-tert-butylphenylacetate		1422	S4334	Mesoridazine Besylate
		423	S6039	4-Ethyloctanoic acid		1423	S4335	Metaproterenol Sulfate
		424	S6040	2,3-Butanediol (mixture of isomers)		1424	S4338	Methoxamine HCl
		425	S6042	Trimethylamine N-oxide dihydrate		1425	S4341	Nalmefene HCl
		426	S6043	3-Indoleacetonitrile		1426	S4344	Oxprenolol HCl
		427	S6045	L-Arabinitol		1427	S4354	Thiostrepton
		428	S6046	(S)-Leucic acid		1428	S4366	Pinacidil
		429	S6048	3-Oxopentanedioic acid		1429	S4367	Suxibuzone
		430	S6050	1,3-Dimethyluracil		1430	S4368	Carbenoxolone Sodium
		431	S6051	Phenyl-ac-Gly-OH		1431	S4370	Nicotine Ditartrate
		432	S6057	2-Ethylbutyric Acid		1432	S4381	Proadifen HCl
		433	S6059	cis-3-Hexen-1-ol		1433	S4382	Pyrilamine Maleate
		434	S6063	1,11-Undecanedicarboxylic acid		1434	S4391	Camylofin Chlorhydrate
		435	S6069	trans-4-Hydroxycyclohexanecarboxylic Acid		1435	S4396	Digoxigenin
		436	S6071	3,5-Dimethoxyphenol		1436	S4402	Oxeladin Citrate
		437	S6072	Monomethyl glutarate		1437	S4405	Picrotoxinin
		438	S6074	3-(3-Hydroxyphenyl)propionic Acid		1438	S4406	Pindolol
		439	S6076	Phenylacetylglutamine		1439	S4509	4-Aminoantipyrine
		440	S6081	5-Hydroxymethyl-2-furancarboxylic acid		1440	S4510	4-Aminobenzoic acid
		441	S6083	DL-Dopa		1441	S4515	Ademetionine disulfate tosylate
		442	S6086	2-Phenylbutyric acid		1442	S4517	Cefotaxime sodium
		443	S6088	6-(Dimethylamino)purine		1443	S4520	2-Aminoheptane
		444	S6089	3-Methylvaleric acid		1444	S4532	Iopamidol
		445	S6091	Glycodeoxycholic acid sodium salt		1445	S4538	Pantoprazole sodium
		446	S6092	cis,cis-Muconic acid		1446	S4547	8-Hydroxyquinoline
		447	S6094	Imidazole-4(5)-acetic Acid Hydrochloride		1447	S4563	Diatrizoic acid
		448	S6095	Quinoline-4-carboxylic acid		1448	S4564	Diethylcarbamazine citrate
		449	S6096	5-Phenylvaleric Acid		1449	S4569	Fluphenazine dihydrochloride
		450	S6097	3-Furoic acid		1450	S4594	Cephalothin
		451	S6098	2-Hydroxy-3-methylbutanoic acid		1451	S4595	Cefazolin Sodium
		452	S6099	2-Methylheptanoic Acid		1452	S4619	Itopride hydrochloride
		453	S6105	trans-3-Indoleacrylic acid		1453	S4620	Cefuroxime sodium
		454	S6107	1-Furfurylpyrrole		1454	S4623	Methylbenactyzine Bromide
		455	S6110	2-Methylpentanedioic acid		1455	S4624	5,5-Dimethyloxazolidine-2,4-dione
		456	S6111	L-Hydroorotic acid		1456	S4636	Teneligliptin hydrobromide
		457	S6112	Oxalacetic acid		1457	S4660	Glycopyrrolate
		458	S6113	Tridecanoic acid		1458	S4663	Fusidate Sodium
		459	S6114	D-Arabitol		1459	S4665	Rebeprazole sodium
		460	S6119	2-Hydroxybutyric acid		1460	S4676	Gluconolactone
		461	S6123	DL-Benzylsuccinic acid		1461	S4680	Protirelin
		462	S6124	3-Hydroxyisovaleric acid		1462	S4683	Sildenafil Mesylate
		463	S6125	Glycerol trilinoleate		1463	S4696	CarbinoxaMine Maleate
		464	S6127	5-Hydroxymethyluracil		1464	S4701	2-Deoxy-D-glucose
		465	S6131	2-Oxo-3-phenylpropanoic acid		1465	S4706	Eugenol
		466	S6132	All trans-Retinal		1466	S4707	Oleic Acid
		467	S6138	5-Methylcytidine		1467	S4711	Esculetin
		468	S6140	16-Dehydroprogesterone		1468	S4716	Evans Blue
		469	S6143	Ureidopropionic acid		1469	S4717	Isatin
		470	S6144	O-Acetylserine		1470	S4722	(+)-Catechin
		471	S6146	Glycoursodeoxycholic acid		1471	S4723	(-)Epicatechin
		472	S6147	Hexadecanedioic acid		1472	S4725	Benzenesulfonamide
		473	S6148	3-Methyl-2-oxobutanoic acid		1473	S4726	Lauric Acid
		474	S6150	Farnesyl Acetate (mixture of isomers)		1474	S4734	Retigabine 2HCl
		475	S6154	2-Hydroxyphenylacetic acid		1475	S4735	Salvianolic acid B
		476	S6155	H-Trp-NH2.HCl		1476	S4737	Psoralen
		477	S6156	5-Methyluridine		1477	S4748	Ondansetron Hydrochloride Dihydrate
		478	S6160	3,5-Dihydroxybenzoic acid		1478	S4749	Citalopram HBr
		479	S6162	2-Octenoic acid		1479	S4752	Corticosterone
		480	S6163	Traumatic acid		1480	S4754	Betulin
		481	S6164	(-)-Citronellal		1481	S4757	Dihydrotestosterone(DHT)
		482	S6167	2-Methyl-4-pentenoic Acid		1482	S4759	p-Coumaric Acid
		483	S6168	trans-trans-Muconic acid		1483	S4768	Melibiose
		484	S6169	3-Methyladipic acid		1484	S4769	L-5-Hydroxytryptophan
		485	S6171	trans-2-Butene-1,4-dicarboxylic Acid		1485	S4776	Harmaline
		486	S6178	DL-6,8-Thioctamide		1486	S4779	Menadiol Diacetate
		487	S6181	N-Isovaleroylglycine		1487	S4783	Benzyl isothiocyanate
		488	S6182	L-Gulono-1,4-lactone		1488	S4792	N-Acetylneuraminic acid
		489	S6183	2-Hydroxy-2-methylbutanoic acid		1489	S4794	Drostanolone Propionate
		490	S6184	N-Methylhydantoin		1490	S4795	Trenbolone acetate
		491	S6185	Arachidonic acid		1491	S4796	Methandrostenolone
		492	S6187	N-(5-Aminopentyl)acetamide		1492	S4797	Nicergoline
		493	S6190	Isethionic acid sodium salt		1493	S4800	Daminozide
		494	S6204	Allyl Methyl Sulfide		1494	S4803	Thymidine
		495	S6205	N-Acetyl-L-methionine		1495	S4833	Cefoxitin sodium
		496	S6208	Diethyl malonate		1496	S4841	Laurocapram
		497	S6209	Diethyl succinate		1497	S4845	Rabeprazole
		498	S6216	1-Methylpyrrolidine		1498	S4846	Meropenem Trihydrate
		499	S6219	β-Alanine methyl ester hydrochloride		1499	S4848	Dalbavancin
		500	S6220	Octanedioic acid		1500	S4856	Iproniazid
		501	S6228	Indole-2-carboxylic acid		1501	S4859	TriacetonaMine
		502	S6237	2-Ketoglutaric acid		1502	S4860	Indole-3-carboxylic acid
		503	S6241	β-D-Glucose pentaacetate		1503	S4862	Squalene
		504	S6243	Ethyl pyruvate		1504	S4865	Cefetamet pivoxil hydrochloride
		505	S6245	N-Acetylglutamic acid		1505	S4866	Nicarbazin
		506	S6247	Senecioic acid		1506	S4867	Propacetamol hydrochloride
		507	S6249	Picolinic acid (PCL 016)		1507	S4868	Xanthinol Nicotinate
		508	S6252	3-Hydroxypicolinic acid		1508	S4870	Cefodizime Sodium
		509	S6253	H-D-Trp-OH		1509	S4871	Pyridoxal 5-phosphate monohydrate
		510	S6254	Hydrocinnamic acid		1510	S4874	Cefazedone
		511	S6256	Isocytosine		1511	S4875	Cephapirin Benzathine
		512	S6259	Ureidosuccinic acid		1512	S4876	Robenidine Hydrochoride
		513	S6261	2-Acetylpyrazine		1513	S4880	Cefathiamidine
		514	S6265	γ-caprolactone		1514	S4881	Calcium Dobesilate
		515	S6267	Dodecanedioic acid		1515	S4883	Lynestrenol
		516	S6268	4-Pentenoic acid		1516	S4885	Taurolidine
		517	S6271	(S)-2-Hydroxy-3-phenylpropanoic acid		1517	S4886	Menbutone
		518	S6273	2-(4-Methoxyphenyl)acetic acid		1518	S4889	Perospirone hydrochloride
		519	S6274	2-Methyltetrahydrofuran-3-one		1519	S4890	Bifendate
		520	S6278	4-Methylvaleric acid		1520	S4893	Cytosine
		521	S6279	Cyclohexanecarboxylic Acid		1521	S4896	Elagolix Sodium
		522	S6280	Methyl 3-indolyacetate		1522	S4933	Lithium carbonate
		523	S6282	1-Methyl-2-pyrrolidone		1523	S4939	cis-Aconitic acid
		524	S6283	3,3-Dimethylglutaric acid		1524	S4949	Nonanoic acid
		525	S6285	6-Hydroxynicotinic acid		1525	S4953	Usnic acid
		526	S6286	Tricarballylic acid		1526	S4957	Linalool
		527	S6287	3-Methylbutanoic acid		1527	S4958	Glycocholic acid
		528	S6292	(S)-2-Hydroxysuccinic acid		1528	S4964	Lactobionic acid
		529	S6293	2,4-Dihydroxybenzoic acid		1529	S4971	Buparvaquone
		530	S6294	1,3,5-Trimethoxybenzene		1530	S4973	Iminostilbene
		531	S6295	2-Methoxybenzoic acid		1531	S4978	Azathramycin
		532	S6297	4-Hydroxy-3-methylbenzoic acid		1532	S4983	Sorbic acid
		533	S6298	2,5-Dimethyl-2,3-dihydrofuran-3-one		1533	S4986	Latamoxef sodium
		534	S6299	Methyl cyclohexanecarboxylate		1534	S4988	Tiamulin fumarate
		535	S6303	trans-2-Hexenal		1535	S4994	Methylcobalamin
		536	S6307	2-Methyllactic acid		1536	S4999	Avermectin B1
		537	S6308	4-Ethylphenol		1537	S5002	Fingolimod (FTY720) HCl
		538	S6309	Methylguanidine HCl		1538	S5011	Disodium Phosphate
		539	S6311	Dimethyl Trisulfide		1539	S5016	Isoprinosine
		540	S6314	Bis(2-methyl-3-furyl)disulphide		1540	S5019	Indobufen
		541	S6319	5-Methoxysalicylic acid		1541	S5020	Tilorone dihydrochloride
		542	S6320	2,5-Furandicarboxylic acid		1542	S5029	Etofylline
		543	S6321	2-Phenylpropionic acid		1543	S5034	Melitracen hydrochloride
		544	S6323	2,6-Dimethoxybenzoic acid		1544	S5037	Phenazine methosulfate
		545	S6326	D-3-Phenyllactic acid		1545	S5038	Valethamate Bromide
		546	S6327	trans-2-Methyl-2-pentenoic Acid		1546	S5040	Tiamulin
		547	S6329	2-Oxobutanoic acid		1547	S5041	Difloxacin hydrochloride
		548	S6333	Undecanedioic acid		1548	S5043	Benorylate
		549	S6338	3,4-Dihydroxyhydrocinnamic acid		1549	S5046	Clonixin
		550	S6341	3-(Methylthio)propionic acid		1550	S5049	Thiocolchicoside
		551	S6344	Tetradecanedioic acid		1551	S5055	Milbemycin Oxime
		552	S6348	(+)-Delta-Tocopherol		1552	S5056	Dinoprost tromethamine
		553	S6349	NADH, disodium salt hydrate		1553	S5058	Revaprazan Hydrochloride
		554	S6354	Ac-Arg-OH		1554	S5059	Pixantrone Maleate
		555	S6355	Glycochenodeoxycholic acid sodium salt		1555	S5060	Metadoxine
		556	S6356	2-Methylsuccinic acid		1556	S5062	Daclatasvir Digydrochloride
		557	S6357	1,5-Diaminopentane dihydrochloride		1557	S5063	Trelagliptin succinate
		558	S6426	Hesperidin methylchalcone		1558	S5065	Ganciclovir sodium
		559	S6429	Coniferyl alcohol		1559	S5072	Rosuvastatin
		560	S6430	Nervonic acid		1560	S5076	Xipamide
		561	S6431	Damascenone		1561	S5078	Osimertinib mesylate
		562	S6464	Ftaxilide		1562	S5082	Vitamin K2
		563	S6479	Isohomovanillic acid		1563	S5085	Azamethiphos
		564	S6481	3beta-hydroxy-delta5-cholenic acid		1564	S5086	p-Anisaldehyde
		565	S6493	n-Butylidenephthalide		1565	S5091	Geranyl acetate
		566	S6613	Vanillylmandelic acid		1566	S5092	Febantel
		567	S7038	Epoxomicin		1567	S5093	Rafoxanide
		568	S7046	Brefeldin A		1568	S5096	SulfadiMethoxine sodium
		569	S7071	(+)-Bicuculline		1569	S5102	Stachyose
		570	S7072	NMDA (N-Methyl-D-aspartic acid)		1570	S5103	lutein
		571	S7261	Beta-Lapachone		1571	S5105	Proanthocyanidins
		572	S7379	E-64		1572	S5108	Tylosin
		573	S7380	Leupeptin Hemisulfate		1573	S5109	Ademetionine
		574	S7381	Pepstatin A		1574	S5112	alpha-Arbutin
		575	S7382	Phosphoramidon Disodium Salt		1575	S5113	Propyl gallate
		576	S7409	Anisomycin		1576	S5114	Hydroquinine
		577	S7414	Caffeic Acid Phenethyl Ester		1577	S5117	Doramectin
		578	S7460	BTB06584		1578	S5119	Olivetol
		579	S7582	Anacardic Acid		1579	S5121	Phytol
		580	S7595	Santacruzamate A (CAY10683)		1580	S5126	Aleuritic Acid
		581	S7763	D-Luciferin		1581	S5132	Casanthranol
		582	S7777	Coelenterazine		1582	S5134	D(-)-Arabinose
		583	S7951	Ochromycinone (STA-21)		1583	S5138	Citral
		584	S8036	Butein		1584	S5141	Pyrithioxin
		585	S8058	P276-00		1585	S5143	Citropten
		586	S8068	Chaetocin		1586	S5145	Protoporphyrin IX
		587	S8095	Tubercidin		1587	S5155	Raffinose
		588	S8165	Cucurbitacin B		1588	S5163	7-Methoxycoumarin
		589	S8194	umbralisib (TGR-1202)		1589	S5167	Benzyl cinnamate
		590	S8279	Shikonin		1590	S5174	Kojic acid
		591	S8291	Atractylenolide I		1591	S5176	Fructose
		592	S8314	5-Iodotubercidin		1592	S5177	Naproxen
		593	S8318	Alantolactone		1593	S5179	Ropivacaine Mesilate
		594	S8541	FM-381		1594	S5200	Diaveridine
		595	S8672	Tenalisib (RP6530)		1595	S5211	4-Aminosalicylic acid
		596	S8696	2-D08		1596	S5213	Piroctone Olamine
		597	S8729	AZ32		1597	S5214	Imidocarb dipropionate
		598	S8756	XRK3F2		1598	S5223	Phenylpiracetam
		599	S8793	ULK-101		1599	S5224	Adrafinil
		600	S9000	7,8-Dihydroxy-4-methylcoumarin		1600	S5225	Boldenone
		601	S9006	Perillartine		1601	S5233	Fenretinide
		602	S9008	20-Deoxyingenol		1602	S5234	Nintedanib Ethanesulfonate Salt
		603	S9009	23-Hydroxybetulinic acid		1603	S5248	Apatinib
		604	S9010	Bevirimat		1604	S5256	Benproperine phosphate
		605	S9012	Khasianine		1605	S5258	Revefenacin
		606	S9013	Paulownin		1606	S5273	Canrenone
		607	S9017	Columbianadin		1607	S5279	Fendiline hydrochloride
		608	S9020	Dihydrotanshinone I		1608	S5281	Dapiprazole Hydrochloride
		609	S9021	(20R)Ginsenoside Rg3		1609	S5284	Adenosine 5'-monophosphate monohydrate
		610	S9022	20S-Ginsenoside Rg3		1610	S5289	Ceftezole
		611	S9023	20S-Ginsenoside Rh2		1611	S5291	sulfaisodimidine
		612	S9026	Hastatoside		1612	S5292	Diazolidinyl urea
		613	S9027	Corynoxine		1613	S5299	Tosufloxacin p-Toluenesulfonate Hydrate
		614	S9031	Gambogenic acid		1614	S5301	Carglumic Acid
		615	S9033	Incensole acetate		1615	S5302	6-Methoxy-2-naphthoic acid
		616	S9034	Isochlorogenic acid C		1616	S5327	Meisoindigo
		617	S9036	(20R)Ginsenoside Rh2		1617	S5328	Gamithromycin
		618	S9039	Albiflorin		1618	S5331	Ceftezole sodium
		619	S9040	Maslinic acid		1619	S5333	Sulbenicillin Sodium
		620	S9041	Corosolic acid		1620	S5341	Metroprolol succinate
		621	S9043	6-Shogaol		1621	S5343	Vanillic acid
		622	S9045	Triptophenolide		1622	S5345	Nerolidol
		623	S9047	Leonurine Hydrochloride		1623	S5351	Cefmetazole sodium
		624	S9048	(+)-Gallocatechin		1624	S5352	Cefminox Sodium
		625	S9049	Parishin A		1625	S5353	Cefpiramide sodium
		626	S9051	Asperulosid		1626	S5363	Pikamilone
		627	S9052	Auraptene		1627	S5366	Fipronil
		628	S9055	Salvianolic acid A		1628	S5367	Ethyl Oleate
		629	S9056	Tuberostemonine		1629	S5369	Ethoxyquin
		630	S9057	Sinigrin		1630	S5377	Dibutyl phthalate
		631	S9058	Gallocatechin gallate		1631	S5378	Dimethyl phthalate
		632	S9060	Nystose		1632	S5382	Formate
		633	S9061	Hydroxy safflor yellow A		1633	S5395	Phenolphthalein
		634	S9064	Trilobatin		1634	S5403	Ombitasvir (ABT-267)
		635	S9065	Songorine		1635	S5405	Propylparaben
		636	S9066	Specnuezhenide		1636	S5406	Sultamicillin Tosylate
		637	S9068	Trillin		1637	S5407	Squalane
		638	S9069	Jatrorrhizine chloride		1638	S5408	Isoprene
		639	S9071	Nootkatone		1639	S5410	Chloramphenicol sodium succinate
		640	S9072	Sweroside		1640	S5413	Ertugliflozin
		641	S9073	Lithospermoside		1641	S5419	1,4-Cineole
		642	S9075	Mulberroside A		1642	S5420	Clindamycin alcoholate
		643	S9077	Plantamajoside		1643	S5424	Carbaryl
		644	S9078	Epigoitrin		1644	S5435	Quinacrine Dihydrochloride Dihydrate
		645	S9082	Manninotriose		1645	S5452	Sanguinarine chloride
		646	S9083	Rhapontin		1646	S5454	Saikosaponin D
		647	S9085	Corynoline		1647	S5457	Curculigoside
		648	S9087	Tenuifolin		1648	S5459	Aucubin
		649	S9089	Magnoflorine		1649	S5462	5-O-Methylvisammioside
		650	S9090	Corilagin		1650	S5466	Saikosaponin A
		651	S9091	10-Gingerol		1651	S5473	Pivmecillinam hydrochloride
		652	S9092	Norisoboldine		1652	S5476	Rolapitant
		653	S9093	Nardosinone		1653	S5502	Ilaprazole sodium
		654	S9094	Pogostone		1654	S5505	2’-deoxyuridine
		655	S9095	Senegenin		1655	S5509	4-Aminophenol
		656	S9097	Alisol B Acetate		1656	S5528	Acetophenone
		657	S9098	Dehydrodiisoeugenol		1657	S5530	Geraniol
		658	S9100	Fraxinellone		1658	S5540	Landiolol hydrochloride
		659	S9101	Ingenol		1659	S5541	Dimetridazole
		660	S9105	Ginsenoside CK		1660	S5543	1, 10-Phenanthroline monohydrate
		661	S9106	Eleutheroside E		1661	S5544	D-Ribose
		662	S9108	Timosaponin A3		1662	S5547	Hydroxylammonium chloride
		663	S9109	1-Kestose		1663	S5550	Ethyl gallate
		664	S9114	Polyphyllin I		1664	S5553	Kasugamycin hydrochloride
		665	S9118	Beta-Asarone		1665	S5554	Lanatoside C
		666	S9119	Leonuride		1666	S5555	Pamabrom
		667	S9126	Schizandrol B		1667	S5556	(-)-Sparteine Sulfate
		668	S9127	Carnosol		1668	S5558	D-Pantothenate Sodium
		669	S9129	20(S)-Ginsenoside Rh1		1669	S5559	Tetrahydropalmatine
		670	S9130	Rubusoside		1670	S5561	Ethacrynic Acid
		671	S9132	Harpagide		1671	S5562	2-Hydroxybenzyl alcohol
		672	S9133	Chicoric acid		1672	S5564	Xylazine
		673	S9135	Artemisic acid		1673	S5565	Triflupromazine hydrochloride
		674	S9136	Neochlorogenic acid		1674	S5569	Anisole
		675	S9137	Erianin		1675	S5580	Arabic gum
		676	S9146	Anwuligan		1676	S5583	Cinnamyl acetate
		677	S9148	Peiminine		1677	S5585	Citronellal
		678	S9149	Benzoylpaeoniflorin		1678	S5590	Camphene
		679	S9150	Daurisoline		1679	S5594	α-Terpineol
		680	S9151	Praeruptorin E		1680	S5596	(1S)-(-)-α-Pinene
		681	S9152	Epiberberine		1681	S5597	(1R)-(-)-Menthyl acetate
		682	S9153	Betulinicaldehyde		1682	S5598	p-Cymene
		683	S9154	Chelidonine		1683	S5599	Sodium cholate
		684	S9155	Aurantio-obtusin		1684	S5604	Diphenylamine Hydrochloride
		685	S9160	Ziyu-glycoside I		1685	S5614	(+)-Longifolene
		686	S9162	Rubimaillin		1686	S5618	Hippuric acid
		687	S9163	Rhapontigenin		1687	S5647	Emedastine Difumarate
		688	S9164	Curdione		1688	S5656	Diphenylpyraline hydrochloride
		689	S9166	Griffonilide		1689	S5657	Ertapenem sodium
		690	S9167	Columbin		1690	S5658	Omeprazole Sodium
		691	S9168	Periplogenin		1691	S5663	Minaprine dihydrochloride
		692	S9172	Phellodendrine		1692	S5665	Drofenine Hydrochloride
		693	S9173	Sec-O-Glucosylhamaudol		1693	S5666	Moxisylyte hydrochloride
		694	S9174	Xanthotoxol		1694	S5667	Fruquintinib
		695	S9176	Pimpinellin		1695	S5669	Isoxsuprine hydrochloride
		696	S9178	Sinapine thiocyanate		1696	S5670	Chloropyramine hydrochloride
		697	S9180	Tussilagone		1697	S5673	Mivacurium chloride
		698	S9181	Periplocin		1698	S5679	Dolasetron Mesylate
		699	S9182	Crebanine		1699	S5680	(-)-Verbenone
		700	S9184	Forsythoside B		1700	S5682	Methyl linolenate
		701	S9185	Nitidine Chloride		1701	S5683	Isoproterenol sulfate dihydrate
		702	S9186	Liensinine perchlorate		1702	S5685	Desoximetasone
		703	S9188	Magnoflorine chloride		1703	S5689	Tropic acid
		704	S9194	Toddalolactone		1704	S5692	Mexenone
		705	S9195	Maltotetraose		1705	S5693	Levomilnacipran Hydrochloride
		706	S9196	Calceolarioside B		1706	S5697	Isopropamide Iodide
		707	S9201	Levistilide A		1707	S5698	Ketorolac tromethamine salt
		708	S9206	Hydroprotopine		1708	S5700	Phthalylsulfathiazole
		709	S9218	Phytolaccagenin		1709	S5705	Raceanisodamine
		710	S9219	Huperzine B		1710	S5713	Pravastatin
		711	S9220	Stylopine hydrochloride		1711	S5715	atorvastatin
		712	S9221	Ferulaldehyde		1712	S5718	Acrivastine
		713	S9223	Talatisamine		1713	S5719	Ceftizoxime sodium
		714	S9225	Santalol		1714	S5720	Glecaprevir
		715	S9226	Steviolbioside		1715	S5722	Oxantel Pamoate
		716	S9228	Schisandrin C		1716	S5726	Triiodothyronine
		717	S9229	Linderane		1717	S5727	Tetryzoline
		718	S9231	Schisanhenol		1718	S5730	Alimemazine Tartrate
		719	S9233	Imperialine		1719	S5732	Sebacic acid
		720	S9236	α-Cyperone		1720	S5734	Midodrine hydrochloride
		721	S9238	Polygalic acid		1721	S5735	Midodrine
		722	S9239	Isocorynoxeine		1722	S5736	Benzathine penicilline
		723	S9241	Polygalaxanthone III		1723	S5737	Diclofenac Epolamine
		724	S9243	Protosappanin B		1724	S5739	Nebivolol
		725	S9245	Phellodendrine chloride		1725	S5740	Palonosetron
		726	S9251	Oxypeucedanin		1726	S5741	Quetiapine
		727	S9253	Coixol		1727	S5742	Deferoxamine mesylate
		728	S9254	Skimmin		1728	S5747	Morantel tartrate
		729	S9255	Isoscopoletin		1729	S5749	Chlorpromazine
		730	S9258	(+)-Isocorynoline		1730	S5751	Dihydroergotamine Mesylate
		731	S9259	Lithospermic acid		1731	S5754	Baricitinib phosphate
		732	S9260	Nodakenin		1732	S5756	Methyl Stearate
		733	S9265	7-Epitaxol		1733	S5757	Isoeugenol
		734	S9272	Koumine		1734	S5759	Methyl linoleate
		735	S9274	Isochlorogenic acid B		1735	S5761	Citric acid
		736	S9275	Isoguanosine		1736	S5762	Methyl Oleate
		737	S9276	Alisol B		1737	S5763	D-Mannose
		738	S9277	Alisol A		1738	S5765	Sodium Dehydrocholate
		739	S9279	Euphorbia factor L3		1739	S5766	Alfuzosin
		740	S9280	Demethoxycurcumin		1740	S5767	Aliskiren
		741	S9282	Isochlorogenic acid A		1741	S5768	Fenoterol hydrobromide
		742	S9283	Aristolone		1742	S5769	Fenoterol
		743	S9284	Aloesin		1743	S5776	Proflavine
		744	S9291	Isopimpinellin		1744	S5778	Esmolol
		745	S9292	Dictamnine		1745	S5779	Trimetazidine
		746	S9293	Isoliquiritin		1746	S5780	Prazosin
		747	S9295	Dauricine		1747	S5781	Raloxifene
		748	S9297	Kirenol		1748	S5782	Doxazosin
		749	S9299	Ginsenoside F1		1749	S5783	Montelukast
		750	S9301	Verbenalin		1750	S5784	Vancomycin
		751	S9302	Polyphyllin VI		1751	S5787	Dronedarone
		752	S9303	Saikosaponin B2		1752	S5795	Rasagiline
		753	S9307	Shanzhiside methyl ester		1753	S5802	Alprenolol hydrochloride
		754	S9309	Micheliolide		1754	S5805	Allopregnanolone
		755	S9310	Isorhychophylline		1755	S5808	Relugolix
		756	S9313	Atractylenolide III		1756	S5812	Choline Fenofibrate
		757	S9314	Atractylenolide II		1757	S5816	pyrvinium
		758	S9315	Praeruptorin A		1758	S5821	Linoleic acid
		759	S9317	Forsythoside A		1759	S5827	Citronellyl acetate
		760	S9318	(20R)-Ginsenoside Rh1		1760	S5842	Cabergoline
		761	S9319	Cryptochlorogenic acid		1761	S5843	Cinitapride Hydrogen Tartrate
		762	S9320	Efetaal		1762	S5858	Vilazodone
		763	S9322	Neodiosmin		1763	S5861	Lercanidipine
		764	S9324	Alnustone		1764	S5862	Metoclopramide
		765	S9328	5,6,7-Trimethoxyflavone		1765	S5863	Metronidazole Benzoate
		766	S9330	6-Hydroxy-4-methylcoumarin		1766	S5865	Hyaluronic acid
		767	S9331	7-Hydroxy-4-methyl-8-nitrocoumarin		1767	S5869	Cortisone
		768	S9333	Gibberellin A7		1768	S5871	Trans-Tranilast
		769	S9336	Ethyl Coumarin-3-carboxylate		1769	S5872	17-Beta-Estradiol-3,17-Dipropionate
		770	S9337	Ethyl vanillin acetate		1770	S5873	Scopolamine HBr trihydrate
		771	S9339	S-(-)-Cotinine		1771	S5874	L-Carnitine hydrochloride
		772	S9340	Bz-RS-ISer(3-Ph)-Ome		1772	S5900	Edrophonium chloride
		773	S9341	3,4-Dimethoxycinnamic acid		1773	S5901	Canagliflozin hemihydrate
		774	S9342	1,4-Naphthoquinone		1774	S5909	Anagliptin
		775	S9343	Sequoyitol		1775	S5911	Bictegravir
		776	S9347	Allitol		1776	S5923	Celiprolol hydrochloride
		777	S9348	D-(+)-Trehalose Anhydrous		1777	S5924	Olanexidine Hydrochloride semihydrate
		778	S9350	Ethyl 4-Methoxycinnamate		1778	S5925	Olodaterol hydrochloride
		779	S9352	Homogentisic Acid		1779	S5926	Pitolisant hydrochloride
		780	S9355	2,4'-Dihydroxybenzophenone		1780	S5927	Proguanil
		781	S9356	7,8-Dihydroxy-4-phenylcoumarin		1781	S5935	Alvimopan
		782	S9357	Phenylacetaldehyde		1782	S5950	Fingolimod
		783	S9359	Anthraquinone-2-carboxylic Acid		1783	S7091	Zotarolimus(ABT-578)
		784	S9360	4-Hydroxyquinazoline		1784	S7158	abemaciclib (LY2835219)
		785	S9361	Coumarin-3-carboxylic acid		1785	S7160	Glasdegib (PF-04449913)
		786	S9362	1-Naphthaleneacetic acid		1786	S7411	Ascomycin (FK520)
		787	S9363	Coumarin 151		1787	S7417	Puromycin 2HCl
		788	S9364	6-Hydroxycoumarin		1788	S7470	Triapine
		789	S9366	5'-Adenylic acid		1789	S7536	Lorlatinib?(PF-6463922)
		790	S9369	Xanthosine Dihydrate		1790	S7559	Darolutamide (ODM-201)
		791	S9371	1-Iodoadamantane		1791	S7594	Abscisic Acid (Dormin）
		792	S9372	Ethyl palmitate		1792	S7650	Peficitinib (ASP015K, JNJ-54781532)
		793	S9374	2',5'-Dihydroxyacetophenone		1793	S7663	Ruboxistaurin (LY333531 HCl)
		794	S9375	2'-Hydroxyacetophenone		1794	S7668	Picropodophyllin (PPP)
		795	S9376	Benzylacetone		1795	S7678	Sacubitril/valsartan (LCZ696)
		796	S9377	Eugenyl acetate		1796	S7721	Monomethyl auristatin E (MMAE)
		797	S9379	Dihydrocoumarin		1797	S7754	Gilteritinib (ASP2215)
		798	S9381	5-Methyl furfural		1798	S7783	Combretastatin A4
		799	S9384	Sophocarpine Monohydrate		1799	S7834	Cyclo (-RGDfK)
		800	S9392	Praeruptorin B		1800	S7844	Cyclo(RGDyK)
		801	S9393	(4S)-4-Hydroxy-L-isoleucine		1801	S7858	Dibutyryl-cAMP (Bucladesine)
		802	S9395	N-Benzoyl-(2R,3S)-3-phenylisoserine		1802	S7867	Oleuropein
		803	S9397	Alliin		1803	S7935	Y-39983 HCl
		804	S9398	Crassicauline A		1804	S7954	CP21R7 (CP21)
		805	S9399	1,2,3,4,6-O-Pentagalloylglucose		1805	S7960	Larotrectinib (LOXO-101) sulfate
		806	S9401	3,6'-Disinapoyl sucrose		1806	S7995	Ripasudil (K-115) hydrochloride dihydrate
		807	S9402	(20R)-Protopanaxdiol		1807	S8101	CB-5083
		808	S9403	Ecliptasaponin A		1808	S8129	Salinomycin (from Streptomyces albus)
		809	S9404	Pristimerin		1809	S8133	Resiquimod
		810	S9405	Sesamoside		1810	S8144	Halofuginone
		811	S9406	Sauchinone		1811	S8183	Pimavanserin
		812	S9407	Angoroside C		1812	S8401	Erdafitinib (JNJ-42756493)
		813	S9408	Beta-Elemonic		1813	S8539	TAS-102
		814	S9409	Kavain		1814	S8567	Tucidinostat (Chidamide)
		815	S9410	Euphorbia factor L1		1815	S8594	Tirofiban Hydrochloride
		816	S9411	Liensinine		1816	S8615	Sodium dichloroacetate (DCA)
		817	S9412	Flavokawain B		1817	S8637	Ipragliflozin (ASP1941)
		818	S9414	Cyasterone		1818	S8726	Anlotinib (AL3818) dihydrochloride
		819	S9418	Parishin B		1819	S9001	Malic acid
		820	S9420	Sinoacutine		1820	S9002	L-Fucose
		821	S9422	Diosbulbin B		1821	S9003	(R)-(-)-Mandelic acid
		822	S9424	Liensinine diperchlorate		1822	S9007	2'-Deoxyguanosine monohydrate
		823	S9425	Trifolirhizin		1823	S9015	Homoharringtonine
		824	S9427	Tabersonine		1824	S9019	Quillaic acid
		825	S9429	6α-Hydroxygeniposide		1825	S9024	AKBA
		826	S9431	Dehydrocorydalin		1826	S9028	Cimifugin
		827	S9432	Ginkgolic Acid		1827	S9032	Sanguinarine
		828	S9434	8-Gingerol		1828	S9042	Wedelolactone
		829	S9435	Secoxyloganin		1829	S9046	Berberine
		830	S9436	Pinoresinol dimethyl ether		1830	S9050	Boldine
		831	S9437	Echinatin		1831	S9063	Harringtonine
		832	S9439	Kaurenoic acid		1832	S9086	Dihydrocapsaicin
		833	S9440	Naringenin chalcone		1833	S9102	Magnolin
		834	S9441	Sibiricose A5		1834	S9140	Pulegone
		835	S9442	Bergaptol		1835	S9141	Berbamine
		836	S9443	Schisantherin B		1836	S9142	Sparteine
		837	S9445	Ginkgolic Acid (C13:0)		1837	S9143	Ammonium Glycyrrhizate
		838	S9446	Dihydrokavain		1838	S9171	Harpagoside
		839	S9447	1F-Fructofuranosylnystose		1839	S9183	Ruscogenin
		840	S9448	D-(+)-Turanose		1840	S9193	Aristolochic acid A
		841	S9449	Urocanic acid		1841	S9200	Pneumocandin B0
		842	S9453	2-Undecanol		1842	S9212	Melamine
		843	S9455	Isorhamnetin 3-O-neohesperoside		1843	S9222	Dipotassium glycyrrhizinate
		844	S9473	Nuzhenide		1844	S9224	Dehydroandrographolide Succinate
		845	S9474	Acetylharpagide		1845	S9240	Isofraxidin
		846	S9475	Hupehenine		1846	S9249	Securinine
		847	S9476	Dendrobine		1847	S9263	3-n-Butylphathlide
		848	S9480	Raspberry Ketone		1848	S9281	Peimine
		849	S9481	Blinin		1849	S9285	Fargesin
		850	S9482	2-methoxycinnamaldehyde		1850	S9294	Gelsemine
		851	S9484	Darutoside		1851	S9311	Germacrone
		852	S9485	Waltonitone		1852	S9321	Topotecan
		853	S9487	Praeruptorin C		1853	S9326	Scopolamine
		854	S9488	Praeruptorin D		1854	S9329	Orcinol
		855	S9491	(+)-Guaiacin		1855	S9338	Octyl gallate
		856	S9494	Darutigenol		1856	S9346	1-Indanone
		857	S9501	Pedunculoside		1857	S9349	D-(+)-Raffinose pentahydrate
		858	S9503	Fraxetin		1858	S9351	2'-Deoxyadenosine monohydrate
		859	S9505	Oleanonic Acid		1859	S9354	Oxalic acid
		860	S9511	Crocin I		1860	S9368	ADP
		861	S9514	Rotundic acid		1861	S9373	Neryl acetate
		862	S9515	Polyphyllin VII		1862	S9380	5,7-Dihydroxy-4-methylcoumarin
		863	S9517	Liriope muscari baily saponins C		1863	S9382	Thymine
		864	S9554	Bakkenolide A		1864	S9383	Methyl palmitate
		865	S9557	Isobergapten		1865	S9385	Ligustilide
		866	S9562	Pomolic acid		1866	S9400	Rhynchophylline
		867	S9563	Evodine		1867	S9413	Yangonin
		868	S9564	p-Hydroxy-cinnamic Acid		1868	S9416	Triptonide
		869	S5850	Vasicine		1869	S9451	Uridine 5'-monophosphate
		870	S6736	1-Methoxy PMS		1870	S9454	Undecanoic acid
		871	S6739	MN 64		1871	S9457	Phensuximide
		872	S6751	Brevianamide F		1872	S9458	Ergoloid Mesylates
		873	S9138	Picfeltarraenin IA		1873	S9459	Mecamylamine Hydrochloride
		874	S9159	Momordin Ic		1874	S9460	Ethotoin
		875	S1031	3-Hydroxybutyric acid		1875	S9461	Benzonatate
		876	S1074	Poliumoside		1876	S9462	Isocarboxazid
		877	S2009	Indirubin-3'-monoxime		1877	S9463	Demecarium Bromide
		878	S2210	Sphingosine		1878	S9465	Methysergide Maleate
		879	S2935	Nicotinamide Riboside Chloride (NIAGEN)		1879	S9466	Methenamine Hippurate
		880	S6647	Bardoxolone		1880	S9467	Thiothixene
		881	S6674	Cytosporone B		1881	S9469	Haloperidol Decanoate
		882	S9044	Ginsenoside F2		1882	S9470	Penbutolol Sulfate
		883	S9116	Chikusetsusaponin IVa		1883	S9472	Oxtriphylline
		884	S9117	(20S)Ginsenoside Rg2		1884	S9502	Madecassic acid
		885	S9131	Punicalagin		1885	S9504	Hydroflumethiazide
		886	S9144	Solasonine		1886	S9506	Danazol
		887	S9145	Solamargine		1887	S9507	(−)-Norepinephrine
		888	S9215	Pinoresinol diglucoside		1888	S9508	Brimonidine
		889	S9305	Toosendanin		1889	S9509	Tiapride Hydrochloride
		890	S6780	TFAP		1890	S9510	Protriptyline hydrochloride
		891	S6790	Ellipticine hydrochloride		1891	S9555	Vincristine
		892	S6799	DIM-C-pPhOH		1892	S9560	Anisodamine Hydrobromide
		893	S7821	Bufalin		1893	S9566	Bepridil hydrochloride
		894	S7862	Rottlerin		1894	S9567	Indinavir Sulfate
		895	S8888	GMB-475		1895	S9568	Sapropterin Dihydrochloride
		896	S8900	SR18662		1896	S3805	Stevioside
		897	S8970	HQNO		1897	S6006	Imidazole
		898	S0553	Butyl isobutyl phthalate		1898	S6007	Bisphenol A
		899	S0906	6-Methoxydihydrosanguinarine		1899	S6010	Sodium L-lactate
		900	S0917	Allosecurinin		1900	S6014	Isonicotinic acid
		901	S0924	Pteryxin		1901	S6017	p-Cresol
		902	S0949	Cucurbitacin IIb		1902	S6034	p-Benzoquinone
		903	S0973	Wilforgine		1903	S6035	2-Naphthol
		904	S2766	Glycerol		1904	S6041	Dibutyl sebacate
		905	S3205	Perillaldehyde		1905	S6047	Lactose
		906	S3210	3'-Hydroxy-4'-methoxyacetophenone		1906	S6049	(+)-(S)-Carvone
		907	S3213	Veratryl alcohol		1907	S6052	Saccharin sodium salt hydrate
		908	S3214	Veratraldehyde (3,4-Dimethoxybenzaldehyde)		1908	S6053	Phenylglyoxylic acid
		909	S3215	2-O-α-D-Glucopyranosyl-L-ascorbic acid		1909	S6055	(S)-(−)-Limonene
		910	S3216	Uridine 5'-diphosphoglucose disodium salt		1910	S6058	β-Caryophyllene
		911	S3222	Raspberry ketone glucoside		1911	S6067	2,4-dichlorobenzyl alcohol
		912	S3223	L-Quebrachitol		1912	S6068	Doxycycline monohydrate
		913	S3224	Cinobufagin		1913	S6073	Diclofenac acid
		914	S3226	Dehydroabietic acid		1914	S6079	2-Methylhexanoic acid
		915	S3227	5,7-Dimethoxyflavone		1915	S6104	(±)-α-Tocopherol
		916	S3230	L-Fucitol		1916	S6118	Terpinen-4-ol
		917	S3235	Sinapine		1917	S6121	Maltotriose
		918	S3236	Mesaconitine		1918	S6172	Brucine sulfate heptahydrate
		919	S3237	Deoxyaconitine		1919	S6173	Amylmetacresol
		920	S3238	Resibufogenin		1920	S6188	p-Toluenesulfonic acid monohydrate
		921	S3240	Phaseoloidin		1921	S6196	4-Nitrophenol
		922	S3241	Loureirin A		1922	S6197	Dimethylamine hydrochloride
		923	S3242	Loureirin B		1923	S6199	o-Cresol
		924	S3245	Nodakenetin		1924	S6202	Butylated hydroxytoluene
		925	S3246	Picfeltarraenin IB		1925	S6207	Levulinic acid
		926	S3247	Icariside I		1926	S6210	Ethanolamine hydrochloride
		927	S3249	Corypalmine		1927	S6211	Furfural
		928	S3250	Veratrine		1928	S6215	Phthalic acid
		929	S3251	Goitrin		1929	S6217	o-Toluic acid
		930	S3252	Xylotriose		1930	S6218	Sodium lauryl sulfate
		931	S3253	Xylobiose		1931	S6221	Methyl cinnamate
		932	S3254	Plantagoside		1932	S6223	Triethyl citrate
		933	S3255	Pectolinarigenin		1933	S6226	4-Methyl-2-pentanone
		934	S3256	Tectochrysin		1934	S6231	Methyl nicotinate
		935	S3257	Rebaudioside B		1935	S6233	Tartaric acid
		936	S3259	Rebaudioside D		1936	S6234	Pentadecanoic acid
		937	S3260	3'-hydroxy Puerarin		1937	S6235	Sodium dehydroacetate
		938	S3261	Myrislignan		1938	S6246	Pyrrolidine
		939	S3262	Scopolin		1939	S6250	L-Lactic acid
		940	S3263	Agarotetrol		1940	S6251	Terephthalic acid
		941	S3264	Atractyloside potassium salt		1941	S6257	N-Acetylglucosamine
		942	S3265	9''-Methyl salvianolate B		1942	S6258	1,2-Propanediol
		943	S3267	Kaempferol-3-O-rutinoside		1943	S6262	Ammonium formate
		944	S3269	Acetylcorynoline		1944	S6264	Rutin hydrate
		945	S3270	Genipin 1-O-beta-D-gentiobioside		1945	S6272	Glycolic acid
		946	S3271	Caudatin		1946	S6275	(−)-β-Pinene
		947	S3272	Steviol (Hydroxydehydrostevic acid)		1947	S6281	Sodium Thiocyanate
		948	S3274	Glucosyl-vitexin		1948	S6284	Tetraethylammonium bromide
		949	S3275	Senkyunolide I		1949	S6288	Chlorhexidine diacetate
		950	S3276	Hosenkoside K		1950	S6296	Octanoic acid
		951	S3278	Kaempferol-3-O-neohesperidoside		1951	S6305	Catechol
		952	S3279	Polyphyllin B (Formosanin C)		1952	S6316	N-Acetyl-L-tyrosine
		953	S3280	Linderene		1953	S6324	5-Methoxytryptamine
		954	S3281	Quercetin 3-O-β-D-glucose-7-O-β-D-gentiobioside		1954	S6331	m-Cresol
		955	S3282	Rebaudioside M		1955	S6332	Nonadecanoic acid
		956	S3283	Marmesin		1956	S6343	D-Glucuronic acid
		957	S3284	Tracheloside		1957	S6346	L-(+)-Arabinose
		958	S3285	Dihydrolycorine		1958	S6352	Androsterone
		959	S3287	Rosamultin		1959	S1288	Camptothecin
		960	S3288	Absinthin		1960	S1851	Oxibendazole
		961	S3289	Daphnoretin		1961	S2424	Hypoxanthine
		962	S3291	Myristicin		1962	S2530	7-Aminocephalosporanic acid
		963	S3292	Falcarindiol		1963	S3770	Sodium Aescinate
		964	S3293	Gardenoside		1964	S3801	Sodium Houttuyfonate
		965	S3294	Demethyl-Coclaurine		1965	S3821	Nuciferine
		966	S3295	Taxifolin 7-rhamnoside		1966	S4126	Retinyl (Vitamin A) Palmitate
		967	S3296	Hispidulin		1967	S5018	Mebhydrolin napadisylate
		968	S3297	Hosenkoside A		1968	S5035	6-Aminopenicillanic acid
		969	S3298	Caulophylline (N-Methylcytisine)		1969	S5036	Nisin
		970	S3300	Desoxyrhaponticin		1970	S5601	Balofloxacin Dihydrate
		971	S3302	β,β-dimethyl-acryl-alkannin		1971	S5677	Xanthopterin Hydrate
		972	S3303	Cyperotundone		1972	S5908	Garenoxacin
		973	S3305	Medicagenic acid		1973	S5355	Piperaquine phosphate
		974	S3306	1,1,1,1-Kestohexaose		1974	S5695	Icatibant Acetate
		975	S3307	Galangin 3-methyl ether		1975	S1342	Genistein
		976	S3308	Caftaric acid		1976	S2281	Chrysin
		977	S6186	3-Methylxanthine		1977	S2298	Fisetin
		978	S6630	Dimethylcurcumin (ASC-J9)		1978	S2301	Genistin (Genistoside)
		979	S6817	VU6015929		1979	S2308	Hesperetin
		980	S9634	Phenoxodiol (Haginin E)		1980	S2312	Icariin
		981	S9658	SP-96		1981	S2326	Myricetin
		982	S1273	Amarogentin		1982	S2327	Myricitrin
		983	S1321	Urolithin B		1983	S2333	Nobiletin
		984	S1323	7-Methoxyisoflavone		1984	S2350	Rutin
		985	S2360	Solanesol (Nonaisoprenol)		1985	S2357	Silibinin
		986	S2985	N-Acetyl-5-hydroxytryptamine		1986	S2363	Tangeretin
		987	S2986	9-Methoxycanthin-6-one		1987	S2372	Xanthone
		988	S2987	4-Methyl-2-oxovaleric acid		1988	S2377	Biochanin A
		989	S2989	Nα-Acetyl-L-asparagine		1989	S2394	Naringenin
		990	S2990	Dihydroxyfumaric acid hydrate		1990	S2399	Dihydromyricetin
		991	S2998	Isophorone		1991	S2422	Ipriflavone (Osteofix)
		992	S2999	Acetic acid octyl ester		1992	S3776	Sophoricoside
		993	S3006	Methyl isoeugenol		1993	S3786	Glabridin
		994	S3087	N-Acetyl-DL-methionine		1994	S3818	Tectoridin
		995	S3088	(±)-Methyl Jasmonate		1995	S3825	Glycitin
		996	S3089	12-Hydroxydodecanoic acid		1996	S3833	Amentoflavone
		997	S3090	trans-Aconitic acid		1997	S3840	Baohuoside I
		998	S3091	Methyl acetoacetate		1998	S3846	Eupatilin
		999	S3092	Glyoxylic acid monohydrate		1999	S3875	Alpinetin
		1000	S3094	N-Acetyl-L-alanine		2000	S3877	Lysionotin
